# Supplementary material for: In Situ Fabrication of Mn-Doped NiMoO4 Rod-like Arrays as High Performance OER Electrocatalyst
Source: Nanomaterials (Basel). 2023 Feb 23;13(5):827. doi: 10.3390/nano13050827 (PMC10005328; doi:10.3390/nano13050827)
Supplement: Supplementary file 1 [file nanomaterials-13-00827-s001.zip]

Archive with 1 entries (1 files):
- nanomaterials-2213127-supplementary.pdf
